# Supplementary material for: Oxygenase Ppo-Regulated Moldy Volatiles Affect Growth, Pathogenicity and Patulin Biosynthesis of Penicillium expansum Through G Protein Signaling
Source: J Fungi (Basel). 2024 Nov 27;10(12):827. doi: 10.3390/jof10120827 (PMC11678520; doi:10.3390/jof10120827)
Supplement: Supplementary file 1 [file jof-10-00827-s001.zip]

Archive with 1 entries (1 files):
- jof-3309247-supplementary.pdf
